# Supplementary material for: The relation of meiotic behaviour to hybridity, polyploidy and apomixis in the Ranunculus auricomus complex (Ranunculaceae)
Source: BMC Plant Biol. 2020 Nov 17;20:523. doi: 10.1186/s12870-020-02654-3 (PMC7672892; doi:10.1186/s12870-020-02654-3)
Supplement: Supplementary file 1 — Additional file 1: Table S1: Number of cytological abnormalities detected in micro- and megasporogenesis in Ranunculus. Table S2: More detailed information on the generalized mixed-effect model (GLMM) analyses. These analyses observed effects changing the error frequency of micro- and megasporogenesis in Ranunculus with regard to ploidy, generation and sex. Calculations were based on 115 Ranunculus plants and more than 13,000 individual data points. R calculation output is visualized including standard error and z value. Regression estimate and p value are calculated by GLMM analysis and the tested factor is referred to the test and base line categories. Table S3: Mean peak indices of reproductive mode of different Ranunculus populations. Fig. S1: Asexual ES formation in an ovule of a diploid Ranunculus F2 hybrid (taken from [40]). Fig. S2: Chi-squared analyses of erroneous mega- and microsporogenesis in natural and hybrid Ranunculus plants. Fig. S3: Representative flow cytometry histograms of Ranunculus seeds. [file 12870_2020_2654_MOESM1_ESM.zip › Suppl. Table S1.xlsx]

## Sheet: Tabelle1
Taxa	Ploidy	Plant ID	No. of Cytological Observations
		(Individual ID)
Parent species			Male			Female
			Abnormal	Normal	Total	Abnormal	Normal	Total
R. notabilis	2x	10137 (03)	0	418	418	-	-	-
		10137 (05)	7	151	158	-	-	-
		9609 (09)	0	347	347	-	-	-
R. carpaticola	2x	8483 (10)	2	324	326	-	-	-
		LH040 (06)	2	41	43	-	-	-
R. cassubicifolius	4x	LH008 (01)	2	83	85	-	-	-
		LH008 (09)	2	76	78	-	-	-
		LH008 (13)	6	155	161	-	-	-
Synthetic F1 Hybrids
R. carpaticola * R. notabilis	2x	F2A (01)	0	421	421	-	-	-
		F6A (01)	6	233	239	-	-	-
		F9A (01)	1	360	361	-	-	-
		F9A (02)	2	168	170	-	-	-
		J14A (01)	3	383	386	-	-	-
		J2A (01)	11	765	776	-	-	-
		J6 (01)	2	135	137	-	-	-
		J9 (01)	2	117	119	-	-	-
		J9A (01)	4	541	545	-	-	-
R. cassubicifolius * R. notabilis	3x	G5A (01)	6	527	533	-	-	-
		G16A (01)	24	88	112	-	-	-
Synthetic F2 Hybrids
R. car. * R. not. * R. car. * R. not.	2x	F10 x F7 (01)	1	459	460	-	-	-
		F10 x F7 (04)	7	34	41	-	-	-
		F10 x F7 (05)	7	243	250	-	-	-
		F10 x J33 (08)	4	88	92	-	-	-
		F3 x J6 (10)	0	144	144	-	-	-
		F3 x J6 (12)	0	51	51	-	-	-
		F3 x J6 (29)	10	207	217	-	-	-
		F6 x J9 (03)	1	85	86	-	-	-
		F6A x J15B (01)	4	181	185	-	-	-
		F6A x J15B (08)	4	235	239	-	-	-
		J20 x J2 (07)	6	310	316	-	-	-
		J20 x J2 (11)	2	53	55	-	-	-
		J20 x J2 (25)	3	163	166	-	-	-
		J24 x J22 (10)	3	171	174	-	-	-
		J24 x J22 (14)	7	483	490	-	-	-
		J24 x J22 (18)	1	260	261	-	-	-
		J6 x F3 (03)	5	159	164	-	-	-
		J6 x F7 (05)	0	177	177	-	-	-
		J6 x F7 (14)	1	84	85	-	-	-
R. cas. * R. not. * R. cas. * R. not.	3x, 4x	G1 x G9 (01)	5	103	108	2	2	4
		G1 x G9 (02)	-	-	-	10	45	55
		G19 x G9 (01)	25	78	103	-	-	-
		G16 x i2A (01)	-	-	-	11	44	55
Natural Hybrids
R. notabilis * R. variabilis (?)	4x	10136 (01)	1	99	100	-	-	-
		10136 (02)	14	91	105	-	-	-
		10136 (07)	2	299	301	-	-	-
		10136 (11)	6	289	295	-	-	-
		10136 (14)	26	26	52	-	-	-
		10136 (15)	13	79	92	-	-	-
		10136 (08)	25	31	56	-	-	-
